# Supplementary material for: Harmful to Parents, Harmless to Offspring: Lethal and Transgenerational Effects of Botanical and Synthetic Insecticides on the Egg Parasitoid Trichogramma atopovirilia
Source: Insects. 2025 May 5;16(5):493. doi: 10.3390/insects16050493 (PMC12112051; doi:10.3390/insects16050493)
Supplement: Supplementary file 1 [file insects-16-00493-s001.zip]

Archive with 1 entries (1 files):
- insects-3520518-supplementary.pdf
